# Supplementary material for: PNC-27, a Chimeric p53-Penetratin Peptide Binds to HDM-2 in a p53 Peptide-like Structure, Induces Selective Membrane-Pore Formation and Leads to Cancer Cell Lysis
Source: Biomedicines. 2022 Apr 20;10(5):945. doi: 10.3390/biomedicines10050945 (PMC9138867; doi:10.3390/biomedicines10050945)
Supplement: Supplementary file 1 [file biomedicines-10-00945-s001.zip]

Archive with 1 entries (1 files):
- biomedicines-1679073-supplementary.pdf
